# Supplementary material for: Drought and heat stress on cotton genotypes suggested agro-physiological and biochemical features for climate resilience
Source: Front Plant Sci. 2023 Oct 30;14:1265700. doi: 10.3389/fpls.2023.1265700 (PMC10643170; doi:10.3389/fpls.2023.1265700)
Supplement: Supplementary Table 1 — Pairwise comparison of all genotypes for studied traits under normal and stressed conditions. [file Table_1.xlsx]

## Sheet: Control
All pairwise comparison under control condition
LSD	All-Pairwise	Comparisons	Test	of	ASA	by	Genotypes
Genotypes	Mean	Homogeneous	Groups
AA-703	118	CD	cd
Eagle-2	138.33	AB	ab
FB-Shaheen	144.45	A	a
FH-207	146	A	a
FH-329	129.67	BC	bc
Ghuari-1	129.77	BC	bc
IR-6	115.45	D	d
KZ-191	115.67	D	d
MNH-886	136.31	AB	ab
S-15	114.79	D	d
VH-291	126.12	BCD	bcd
White Gold	137.67	AB	ab
LSD	All-Pairwise	Comparisons	Test	of	BW	by	Genotypes
Genotypes	Mean	Homogeneous	Groups
AA-703	3.0367	B	b
Eagle-2	3.186	AB	ab
FB-Shaheen	3.6367	A	a
FH-207	3.0117	B	b
FH-329	3.36	AB	ab
Ghuari-1	3.1567	AB	ab
IR-6	3.1819	AB	ab
KZ-191	3.0246	B	b
MNH-886	3.4333	AB	ab
S-15	3.1558	AB	ab
VH-291	3.182	AB	ab
White Gold	3.3667	AB	ab
LSD	All-Pairwise	Comparisons	Test	of	CAR	by	Genotypes
Genotypes	Mean	Homogeneous	Groups
AA-703	0.9869	AB	ab
Eagle-2	0.8735	AB	ab
FB-Shaheen	1.1485	A	a
FH-207	1.0251	AB	ab
FH-329	0.953	AB	ab
Ghuari-1	1.0967	A	a
IR-6	0.8761	AB	ab
KZ-191	0.5912	B	b
MNH-886	1.1143	A	a
S-15	0.7123	AB	ab
VH-291	1.0175	AB	ab
White Gold	0.9719	AB	ab
LSD	All-Pairwise	Comparisons	Test	of	CAT	by	Genotypes
Genotypes	Mean	Homogeneous	Groups
AA-703	18.839	DE	de
Eagle-2	29.05	B	b
FB-Shaheen	34.889	A	a
FH-207	30.553	AB	ab
FH-329	26.571	BC	bc
Ghuari-1	27.303	BC	bc
IR-6	17.32	E	e
KZ-191	17.339	E	e
MNH-886	28.939	B	b
S-15	17.12	E	e
VH-291	23.605	CD	cd
White Gold	30.313	AB	ab
LSD	All-Pairwise	Comparisons	Test	of	Chla	by	Genotypes
Genotypes	Mean	Homogeneous	Groups
AA-703	1.1236	A	a
Eagle-2	1.1607	A	a
FB-Shaheen	1.431	A	a
FH-207	1.4103	A	a
FH-329	1.188	A	a
Ghuari-1	0.9748	A	a
IR-6	1.1074	A	a
KZ-191	1.2493	A	a
MNH-886	1.5053	A	a
S-15	1.014	A	a
VH-291	1.1427	A	a
White Gold	1.2087	A	a
LSD	All-Pairwise	Comparisons	Test	of	Chlb	by	Genotypes
Genotypes	Mean	Homogeneous	Groups
AA-703	0.3746	ABCD	abcd
Eagle-2	0.2416	F	f
FB-Shaheen	0.4166	ABC	abc
FH-207	0.3704	BCDE	bcde
FH-329	0.314	CDEF	cdef
Ghuari-1	0.2973	DEF	def
IR-6	0.2687	DEF	def
KZ-191	0.2476	F	f
MNH-886	0.4253	AB	ab
S-15	0.2773	DEF	def
VH-291	0.2647	EF	ef
White Gold	0.4817	A	a
LSD	All-Pairwise	Comparisons	Test	of	FF	by	Genotypes
Genotypes	Mean	Homogeneous	Groups
AA-703	3.9	CD	cd
Eagle-2	3.9	CD	cd
FB-Shaheen	4.7	A	a
FH-207	4.4667	ABC	abc
FH-329	4.5333	AB	ab
Ghuari-1	3.93	BCD	bcd
IR-6	4.0333	BCD	bcd
KZ-191	3.95	BCD	bcd
MNH-886	4.2	ABCD	abcd
S-15	3.8333	D	d
VH-291	3.9567	BCD	bcd
White Gold	4.2	ABCD	abcd
LSD	All-Pairwise	Comparisons	Test	of	FL	by	Genotypes
Genotypes	Mean	Homogeneous	Groups
AA-703	27.72	AB	ab
Eagle-2	27.97	AB	ab
FB-Shaheen	29.727	A	a
FH-207	29.233	A	a
FH-329	26.607	ABC	abc
Ghuari-1	25.62	BC	bc
IR-6	24.317	C	c
KZ-191	27.683	AB	ab
MNH-886	29.033	A	a
S-15	28.55	AB	ab
VH-291	28.279	AB	ab
White Gold	29.833	A	a
LSD	All-Pairwise	Comparisons	Test	of	FLV	by	Genotypes
Genotypes	Mean	Homogeneous	Groups
AA-703	364.67	AB	ab
Eagle-2	326.38	CDE	cde
FB-Shaheen	360	ABC	abc
FH-207	373.67	AB	ab
FH-329	358.61	ABCD	abcd
Ghuari-1	318.61	E	e
IR-6	322.67	DE	de
KZ-191	339	BCDE	bcde
MNH-886	364.33	AB	ab
S-15	379	A	a
VH-291	315	E	e
White Gold	360.33	ABC	abc
LSD	All-Pairwise	Comparisons	Test	of	FS	by	Genotypes
Genotypes	Mean	Homogeneous	Groups
AA-703	23.046	BC	bc
Eagle-2	22.983	BC	bc
FB-Shaheen	26.947	A	a
FH-207	23.186	BC	bc
FH-329	21.813	C	c
Ghuari-1	22.103	C	c
IR-6	21.703	C	c
KZ-191	21.636	C	c
MNH-886	24.5	ABC	abc
S-15	22.493	BC	bc
VH-291	21.287	C	c
White Gold	25.37	AB	ab
LSD	All-Pairwise	Comparisons	Test	of	GOT	by	Genotypes
Genotypes	Mean	Homogeneous	Groups
AA-703	38.897	BCD	bcd
Eagle-2	37.953	D	d
FB-Shaheen	43.987	A	a
FH-207	42.68	AB	ab
FH-329	38	D	d
Ghuari-1	38.547	CD	cd
IR-6	38.907	BCD	bcd
KZ-191	39.89	BCD	bcd
MNH-886	42.722	AB	ab
S-15	38.343	CD	cd
VH-291	39.953	ABCD	abcd
White Gold	42.183	ABC	abc
LSD	All-Pairwise	Comparisons	Test	of	H2O2	by	Genotypes
Genotypes	Mean	Homogeneous	Groups
AA-703	0.6491	BC	bc
Eagle-2	0.4775	DEFG	defg
FB-Shaheen	0.3522	H	h
FH-207	0.4126	FGH	fgh
FH-329	0.5198	DEF	def
Ghuari-1	0.5414	CDE	cde
IR-6	0.6968	AB	ab
KZ-191	0.7812	A	a
MNH-886	0.3885	GH	gh
S-15	0.8133	A	a
VH-291	0.5644	CD	cd
White Gold	0.4286	EFGH	efgh
LSD	All-Pairwise	Comparisons	Test	of	MDA	by	Genotypes
Genotypes	Mean	Homogeneous	Groups
AA-703	1.0967	A	a
Eagle-2	0.6893	B	b
FB-Shaheen	0.6968	B	b
FH-207	0.7026	B	b
FH-329	0.7413	B	b
Ghuari-1	0.65	B	b
IR-6	0.701	B	b
KZ-191	0.73	B	b
MNH-886	0.7167	B	b
S-15	0.7773	B	b
VH-291	0.7533	B	b
White Gold	0.72	B	b
LSD	All-Pairwise	Comparisons	Test	of	NBP	by	Genotypes
Genotypes	Mean	Homogeneous	Groups
AA-703	27.667	AB	ab
Eagle-2	27.333	AB	ab
FB-Shaheen	29.667	A	a
FH-207	26.333	AB	ab
FH-329	25	B	b
Ghuari-1	28	AB	ab
IR-6	28.333	AB	ab
KZ-191	26.333	AB	ab
MNH-886	30	A	a
S-15	27	AB	ab
VH-291	29	AB	ab
White Gold	28	AB	ab
LSD	All-Pairwise	Comparisons	Test	of	PH	by	Genotypes
Genotypes	Mean	Homogeneous	Groups
AA-703	101.4	ABCD	abcd
Eagle-2	97.752	BCD	bcd
FB-Shaheen	108.01	A	a
FH-207	105.42	AB	ab
FH-329	96.38	CD	cd
Ghuari-1	98.449	BCD	bcd
IR-6	95.861	CD	cd
KZ-191	93.211	D	d
MNH-886	102.19	ABC	abc
S-15	96.865	CD	cd
VH-291	98.214	BCD	bcd
White Gold	103.52	ABC	abc
LSD	All-Pairwise	Comparisons	Test	of	POD	by	Genotypes
Genotypes	Mean	Homogeneous	Groups
AA-703	9.62	C	c
Eagle-2	10.693	BC	bc
FB-Shaheen	15.623	A	a
FH-207	16.304	A	a
FH-329	15.683	A	a
Ghuari-1	13.813	AB	ab
IR-6	6.1367	D	d
KZ-191	9.1514	CD	cd
MNH-886	15.097	A	a
S-15	6.1367	D	d
VH-291	16.262	A	a
White Gold	15.78	A	a
LSD	All-Pairwise	Comparisons	Test	of	Pn	by	Genotypes
Genotypes	Mean	Homogeneous	Groups
AA-703	22.2	B	b
Eagle-2	24.314	AB	ab
FB-Shaheen	28.399	A	a
FH-207	27.246	AB	ab
FH-329	27.52	AB	ab
Ghuari-1	26.105	AB	ab
IR-6	23.616	AB	ab
KZ-191	22.155	B	b
MNH-886	25.672	AB	ab
S-15	22.488	B	b
VH-291	26.534	AB	ab
White Gold	26.292	AB	ab
LSD	All-Pairwise	Comparisons	Test	of	Proline	by	Genotypes
Genotypes	Mean	Homogeneous	Groups
AA-703	0.4236	A	a
Eagle-2	0.3916	B	b
FB-Shaheen	0.3677	B	b
FH-207	0.3697	B	b
FH-329	0.3775	B	b
Ghuari-1	0.2421	DE	de
IR-6	0.2434	CDE	cde
KZ-191	0.2606	CD	cd
MNH-886	0.228	EF	ef
S-15	0.2706	C	c
VH-291	0.2098	F	f
White Gold	0.2475	CDE	cde
LSD	All-Pairwise	Comparisons	Test	of	RWC	by	Genotypes
Genotypes	Mean	Homogeneous	Groups
AA-703	79.597	A	a
Eagle-2	73.765	A	a
FB-Shaheen	83.667	A	a
FH-207	80.12	A	a
FH-329	71.983	A	a
Ghuari-1	75.65	A	a
IR-6	75.885	A	a
KZ-191	72.193	A	a
MNH-886	79.263	A	a
S-15	73.847	A	a
VH-291	75.137	A	a
White Gold	80.03	A	a
LSD	All-Pairwise	Comparisons	Test	of	SCY	by	Genotypes
Genotypes	Mean	Homogeneous	Groups
AA-703	27.577	A	a
Eagle-2	28.5	A	a
FB-Shaheen	30.19	A	a
FH-207	28.413	A	a
FH-329	30.416	A	a
Ghuari-1	29.957	A	a
IR-6	25.814	A	a
KZ-191	27.09	A	a
MNH-886	29.463	A	a
S-15	28.013	A	a
VH-291	30.643	A	a
White Gold	29.742	A	a
LSD	All-Pairwise	Comparisons	Test	of	SOD	by	Genotypes
Genotypes	Mean	Homogeneous	Groups
AA-703	4.7233	DE	de
Eagle-2	5.4333	BCDE	bcde
FB-Shaheen	6.9633	A	a
FH-207	6.1267	AB	ab
FH-329	5.5633	BCD	bcd
Ghuari-1	6.2943	AB	ab
IR-6	4.85	CDE	cde
KZ-191	4.4233	E	e
MNH-886	5.5833	BCD	bcd
S-15	4.8733	CDE	cde
VH-291	6.0133	AB	ab
White Gold	5.8667	BC	bc
LSD	All-Pairwise	Comparisons	Test	of	SC	by	Genotypes
Genotypes	Mean	Homogeneous	Groups
AA-703	0.878	ABC	abc
Eagle-2	0.8933	AB	ab
FB-Shaheen	0.918	A	a
FH-207	0.9553	A	a
FH-329	0.854	ABCD	abcd
Ghuari-1	0.8833	AB	ab
IR-6	0.7193	BCD	bcd
KZ-191	0.6755	D	d
MNH-886	0.9467	A	a
S-15	0.6827	CD	cd
VH-291	0.95	A	a
White Gold	0.9507	A	a
LSD	All-Pairwise	Comparisons	Test	of	TPC	by	Genotypes
Genotypes	Mean	Homogeneous	Groups
AA-703	2.72	D	d
Eagle-2	3.5667	AB	ab
FB-Shaheen	3.8796	A	a
FH-207	3.2833	BC	bc
FH-329	2.5867	D	d
Ghuari-1	2.7463	D	d
IR-6	2.3067	D	d
KZ-191	2.4707	D	d
MNH-886	3.3933	AB	ab
S-15	2.7067	D	d
VH-291	2.8233	CD	cd
White Gold	3.3433	BC	bc
LSD	All-Pairwise	Comparisons	Test	of	TR	by	Genotypes
Genotypes	Mean	Homogeneous	Groups
AA-703	18.947	A	a
Eagle-2	19.11	A	a
FB-Shaheen	19.947	A	a
FH-207	19.587	A	a
FH-329	18.7	A	a
Ghuari-1	18.58	A	a
KZ-191	19.923	A	a
MNH-886	20.247	A	a
S-15	20.553	A	a
VH-291	18.857	A	a
LSD	All-Pairwise	Comparisons	Test	of	TSP	by	Genotypes
Genotypes	Mean	Homogeneous	Groups
AA-703	507.8	G	g
Eagle-2	606.93	CDE	cde
FB-Shaheen	711.27	A	a
FH-207	671.4	B	b
FH-329	598.2	DEF	def
Ghuari-1	618.13	CD	cd
IR-6	485.53	G	g
KZ-191	444.6	H	h
MNH-886	636	C	c
S-15	418.8	H	h
VH-291	573.13	F	f
White Gold	585.4	EF	ef

## Sheet: Drought
All pairwise comparison under drought
LSD	All-Pairwise	Comparisons	Test	of	ASA	by	Genotypes
Genotypes	Mean	Homogeneous	Groups
AA-703	124.02	C	c
Eagle-2	152.18	AB	ab
FB-Shaheen	158.03	A	a
FH-207	162.36	A	a
FH-329	150.39	AB	ab
Ghuari-1	144.04	B	b
IR-6	118.46	C	c
KZ-191	118.31	C	c
MNH-886	157.41	AB	ab
S-15	117.67	C	c
VH-291	149.58	AB	ab
White Gold	151.54	AB	ab
LSD	All-Pairwise	Comparisons	Test	of	BW	by	Genotypes
Genotypes	Mean	Homogeneous	Groups
AA-703	1.4791	C	c
Eagle-2	2.5756	B	b
FB-Shaheen	2.8759	AB	ab
FH-207	2.8263	AB	ab
FH-329	2.914	AB	ab
Ghuari-1	2.5113	B	b
IR-6	1.6507	C	c
KZ-191	1.5867	C	c
MNH-886	3.151	A	a
S-15	1.4916	C	c
VH-291	2.8133	AB	ab
White Gold	2.743	AB	ab
LSD	All-Pairwise	Comparisons	Test	of	CAR	by	Genotypes
Genotypes	Mean	Homogeneous	Groups
AA-703	0.1871	CD	cd
Eagle-2	0.5534	BC	bc
FB-Shaheen	1.022	A	a
FH-207	0.914	AB	ab
FH-329	0.5507	BCD	bcd
Ghuari-1	0.9698	A	a
IR-6	0.1867	CD	cd
KZ-191	0.1714	CD	cd
MNH-886	1.0101	A	a
S-15	0.1536	D	d
VH-291	0.8934	AB	ab
White Gold	0.7914	AB	ab
LSD	All-Pairwise	Comparisons	Test	of	CAT	by	Genotypes
Genotypes	Mean	Homogeneous	Groups
AA-703	19.837	D	d
Eagle-2	40.244	C	c
FB-Shaheen	47.205	AB	ab
FH-207	52.137	A	a
FH-329	39.322	C	c
Ghuari-1	38.761	C	c
IR-6	19.746	D	d
KZ-191	18.603	D	d
MNH-886	48.592	AB	ab
S-15	16.787	D	d
VH-291	37.216	C	c
White Gold	46.833	B	b
LSD	All-Pairwise	Comparisons	Test	of	Chla	by	Genotypes
Genotypes	Mean	Homogeneous	Groups
AA-703	0.5104	CDE	cde
Eagle-2	0.7384	BCDE	bcde
FB-Shaheen	1.0778	AB	ab
FH-207	1.2227	A	a
FH-329	0.9515	ABC	abc
Ghuari-1	0.7122	BCDE	bcde
IR-6	0.4163	E	e
KZ-191	0.4528	DE	de
MNH-886	1.2997	A	a
S-15	0.473	DE	de
VH-291	0.9097	ABCD	abcd
White Gold	0.9122	ABCD	abcd
LSD	All-Pairwise	Comparisons	Test	of	Chlb	by	Genotypes
Genotypes	Mean	Homogeneous	Groups
AA-703	0.2039	CD	cd
Eagle-2	0.2104	CD	cd
FB-Shaheen	0.3847	A	a
FH-207	0.3451	AB	ab
FH-329	0.2769	BC	bc
Ghuari-1	0.2476	C	c
IR-6	0.1151	E	e
KZ-191	0.1109	E	e
MNH-886	0.3951	A	a
S-15	0.1426	DE	de
VH-291	0.2388	C	c
White Gold	0.4186	A	a
LSD	All-Pairwise	Comparisons	Test	of	FF	by	Genotypes
Genotypes	Mean	Homogeneous	Groups
AA-703	1.5274	F	f
Eagle-2	3.437	DE	de
FB-Shaheen	4.169	AB	ab
FH-207	4.019	AB	ab
FH-329	4.3943	A	a
Ghuari-1	3.3374	E	e
IR-6	1.4168	F	f
KZ-191	1.3806	F	f
MNH-886	3.8615	BC	bc
S-15	1.2199	F	f
VH-291	3.5413	CDE	cde
White Gold	3.787	BCD	bcd
LSD	All-Pairwise	Comparisons	Test	of	FL	by	Genotypes
Genotypes	Mean	Homogeneous	Groups
AA-703	12.981	D	d
Eagle-2	22.069	BC	bc
FB-Shaheen	25.864	A	a
FH-207	26.973	A	a
FH-329	24.612	AB	ab
Ghuari-1	20.388	C	c
IR-6	9.7827	D	d
KZ-191	11.2	D	d
MNH-886	26.761	A	a
S-15	11.219	D	d
VH-291	25.451	A	a
White Gold	25.103	AB	ab
LSD	All-Pairwise	Comparisons	Test	of	FLV	by	Genotypes
Genotypes	Mean	Homogeneous	Groups
AA-703	367.88	ABCD	abcd
Eagle-2	347.67	BCD	bcd
FB-Shaheen	375.2	ABC	abc
FH-207	396.63	A	a
FH-329	365.65	ABCD	abcd
Ghuari-1	338.98	CD	cd
IR-6	327.3	D	d
KZ-191	345.7	BCD	bcd
MNH-886	396.81	A	a
S-15	381.84	AB	ab
VH-291	367.75	ABCD	abcd
White Gold	373.46	ABC	abc
LSD	All-Pairwise	Comparisons	Test	of	FS	by	Genotypes
Genotypes	Mean	Homogeneous	Groups
AA-703	12.921	B	b
Eagle-2	19.604	A	a
FB-Shaheen	21.124	A	a
FH-207	21.314	A	a
FH-329	20.046	A	a
Ghuari-1	18.285	A	a
IR-6	10.282	B	b
KZ-191	10.949	B	b
MNH-886	22.311	A	a
S-15	10.203	B	b
VH-291	19.838	A	a
White Gold	20.736	A	a
LSD	All-Pairwise	Comparisons	Test	of	GOT	by	Genotypes
Genotypes	Mean	Homogeneous	Groups
AA-703	19.709	E	e
Eagle-2	32.982	D	d
FB-Shaheen	39.203	AB	ab
FH-207	40.885	A	a
FH-329	35.65	BCD	bcd
Ghuari-1	34.259	CD	cd
IR-6	18.652	E	e
KZ-191	17.746	E	e
MNH-886	40.483	A	a
S-15	18.462	E	e
VH-291	38.567	AB	ab
White Gold	38.226	ABC	abc
LSD	All-Pairwise	Comparisons	Test	of	H2O2	by	Genotypes
Genotypes	Mean	Homogeneous	Groups
AA-703	0.8171	A	a
Eagle-2	0.6279	BCDE	bcde
FB-Shaheen	0.4884	F	f
FH-207	0.5321	DEF	def
FH-329	0.6551	BCD	bcd
Ghuari-1	0.6733	BC	bc
IR-6	0.8598	A	a
KZ-191	0.8949	A	a
MNH-886	0.5117	EF	ef
S-15	0.9195	A	a
VH-291	0.6863	B	b
White Gold	0.5434	CDEF	cdef
LSD	All-Pairwise	Comparisons	Test	of	MDA	by	Genotypes
Genotypes	Mean	Homogeneous	Groups
AA-703	1.5376	A	a
Eagle-2	0.911	B	b
FB-Shaheen	0.862	B	b
FH-207	0.8467	B	b
FH-329	0.901	B	b
Ghuari-1	0.9677	B	b
IR-6	1.7294	A	a
KZ-191	1.6623	A	a
MNH-886	0.8963	B	b
S-15	1.7044	A	a
VH-291	0.8553	B	b
White Gold	1.1318	B	b
LSD	All-Pairwise	Comparisons	Test	of	NBP	by	Genotypes
Genotypes	Mean	Homogeneous	Groups
AA-703	12	B	b
Eagle-2	22	A	a
FB-Shaheen	22.333	A	a
FH-207	22.667	A	a
FH-329	22	A	a
Ghuari-1	22.667	A	a
IR-6	12.667	B	b
KZ-191	11	B	b
MNH-886	22.333	A	a
S-15	12	B	b
VH-291	24.667	A	a
White Gold	21.333	A	a
LSD	All-Pairwise	Comparisons	Test	of	PH	by	Genotypes
Genotypes	Mean	Homogeneous	Groups
AA-703	50.541	E	e
Eagle-2	67.114	CD	cd
FB-Shaheen	77.126	ABC	abc
FH-207	76.905	ABC	abc
FH-329	67.974	BCD	bcd
Ghuari-1	64.054	D	d
IR-6	45.947	E	e
KZ-191	43.737	E	e
MNH-886	80.269	A	a
S-15	43.339	E	e
VH-291	78.039	AB	ab
White Gold	82.185	A	a
LSD	All-Pairwise	Comparisons	Test	of	POD	by	Genotypes
Genotypes	Mean	Homogeneous	Groups
AA-703	11.018	D	d
Eagle-2	21.031	C	c
FB-Shaheen	29.556	A	a
FH-207	27.024	AB	ab
FH-329	20.984	C	c
Ghuari-1	19.213	C	c
IR-6	10.362	D	d
KZ-191	10.154	D	d
MNH-886	26.668	AB	ab
S-15	9.6949	D	d
VH-291	19.883	C	c
White Gold	25.433	B	b
LSD	All-Pairwise	Comparisons	Test	of	Pn	by	Genotypes
Genotypes	Mean	Homogeneous	Groups
AA-703	12.744	DE	de
Eagle-2	21.507	C	c
FB-Shaheen	25.188	A	a
FH-207	25.351	A	a
FH-329	25.714	A	a
Ghuari-1	22.319	BC	bc
IR-6	13.914	D	d
KZ-191	11.032	E	e
MNH-886	24.409	AB	ab
S-15	10.699	E	e
VH-291	24.218	AB	ab
White Gold	22.655	BC	bc
LSD	All-Pairwise	Comparisons	Test	of	Proline	by	Genotypes
Genotypes	Mean	Homogeneous	Groups
AA-703	0.4732	B	b
Eagle-2	0.9237	A	a
FB-Shaheen	1.005	A	a
FH-207	0.87	A	a
FH-329	0.885	A	a
Ghuari-1	0.9348	A	a
IR-6	0.31	B	b
KZ-191	0.3033	B	b
MNH-886	1.0154	A	a
S-15	0.3	B	b
VH-291	0.8933	A	a
White Gold	0.98	A	a
LSD	All-Pairwise	Comparisons	Test	of	RWC	by	Genotypes
Genotypes	Mean	Homogeneous	Groups
AA-703	51.249	B	b
Eagle-2	68.742	A	a
FB-Shaheen	74.851	A	a
FH-207	76.926	A	a
FH-329	68.623	A	a
Ghuari-1	67.827	A	a
IR-6	52.155	B	b
KZ-191	48.452	B	b
MNH-886	76.66	A	a
S-15	45.536	B	b
VH-291	71.891	A	a
White Gold	75.501	A	a
LSD	All-Pairwise	Comparisons	Test	of	SCY	by	Genotypes
Genotypes	Mean	Homogeneous	Groups
AA-703	14.756	B	b
Eagle-2	23.966	A	a
FB-Shaheen	23.84	A	a
FH-207	25.237	A	a
FH-329	26.153	A	a
Ghuari-1	22.453	A	a
IR-6	11.522	B	b
KZ-191	13.771	B	b
MNH-886	25.342	A	a
S-15	11.919	B	b
VH-291	26.303	A	a
White Gold	23.114	A	a
LSD	All-Pairwise	Comparisons	Test	of	SOD	by	Genotypes
Genotypes	Mean	Homogeneous	Groups
AA-703	5.5399	E	e
Eagle-2	10.053	D	d
FB-Shaheen	13.014	BC	bc
FH-207	14.205	AB	ab
FH-329	11.434	CD	cd
Ghuari-1	10.208	D	d
IR-6	4.9277	E	e
KZ-191	5.1637	E	e
MNH-886	15.772	A	a
S-15	5.2026	E	e
VH-291	10.907	D	d
White Gold	14.185	AB	ab
LSD	All-Pairwise	Comparisons	Test	of	SC	by	Genotypes
Genotypes	Mean	Homogeneous	Groups
AA-703	0.6	BCDE	bcde
Eagle-2	0.7693	ABC	abc
FB-Shaheen	0.8067	AB	ab
FH-207	0.8547	A	a
FH-329	0.8253	A	a
Ghuari-1	0.6893	ABCDE	abcde
IR-6	0.5433	DE	de
KZ-191	0.564	CDE	cde
MNH-886	0.8533	A	a
S-15	0.5067	E	e
VH-291	0.8533	A	a
White Gold	0.7467	ABCD	abcd
LSD	All-Pairwise	Comparisons	Test	of	TPC	by	Genotypes
Genotypes	Mean	Homogeneous	Groups
AA-703	3.7246	DE	de
Eagle-2	5.8602	AB	ab
FB-Shaheen	5.216	B	b
FH-207	5.881	AB	ab
FH-329	5.4599	AB	ab
Ghuari-1	4.363	CD	cd
IR-6	3.3204	E	e
KZ-191	3.1807	E	e
MNH-886	6.0803	A	a
S-15	3.5995	DE	de
VH-291	5.1712	BC	bc
White Gold	5.6058	AB	ab
LSD	All-Pairwise	Comparisons	Test	of	TR	by	Genotypes
Genotypes	Mean	Homogeneous	Groups
AA-703	11.337	C	c
Eagle-2	18.567	AB	ab
FB-Shaheen	18.34	AB	ab
FH-207	18.033	AB	ab
FH-329	17.153	AB	ab
Ghuari-1	17.42	AB	ab
IR-6	10.053	C	c
KZ-191	9.28	C	c
MNH-886	19.713	A	a
S-15	8.5933	C	c
VH-291	18.073	AB	ab
White Gold	16.49	B	b
LSD	All-Pairwise	Comparisons	Test	of	TSP	by	Genotypes
Genotypes	Mean	Homogeneous	Groups
AA-703	416.13	D	d
Eagle-2	567.47	C	c
FB-Shaheen	685.47	A	a
FH-207	657.07	A	a
FH-329	575.93	C	c
Ghuari-1	580.13	C	c
IR-6	424.8	D	d
KZ-191	358.07	E	e
MNH-886	616.73	B	b
S-15	359.4	E	e
VH-291	566.17	C	c
White Gold	570.27	C	c

## Sheet: Heat
All pairwise comparison under heat
LSD	All-Pairwise	Comparisons	Test	of	ASA	by	Genotypes
Genotypes	Mean	Homogeneous	Groups
AA-703	122.14	0	def
Eagle-2	158.88	AB	ab
FB-Shaheen	165.08	A	a
FH-207	158.68	AB	ab
FH-329	147.39	BC	bc
Ghuari-1	154.1	ABC	abc
IR-6	117.07	D	d
KZ-191	116.63	D	d
MNH-886	154.92	ABC	abc
S-15	118.71	D	d
VH-291	142.24	C	c
White Gold	159.64	AB	ab
LSD	All-Pairwise	Comparisons	Test	of	BW	by	Genotypes
Genotypes	Mean	Homogeneous	Groups
AA-703	1.6359	C	c
Eagle-2	2.9264	AB	ab
FB-Shaheen	3.2348	A	a
FH-207	2.58	B	b
FH-329	2.5454	B	b
Ghuari-1	2.7961	AB	ab
IR-6	1.876	C	c
KZ-191	1.8457	C	c
MNH-886	2.9212	AB	ab
S-15	1.6223	C	c
VH-291	2.5003	B	b
White Gold	2.9358	AB	ab
LSD	All-Pairwise	Comparisons	Test	of	CAR	by	Genotypes
Genotypes	Mean	Homogeneous	Groups
AA-703	0.2224	C	c
Eagle-2	0.661	AB	ab
FB-Shaheen	0.9979	A	a
FH-207	0.8061	AB	ab
FH-329	0.4966	BC	bc
Ghuari-1	1.0142	A	a
IR-6	0.2235	C	c
KZ-191	0.2047	C	c
MNH-886	0.9881	A	a
S-15	0.1999	C	c
VH-291	0.7525	AB	ab
White Gold	0.8314	AB	ab
LSD	All-Pairwise	Comparisons	Test	of	CAT	by	Genotypes
Genotypes	Mean	Homogeneous	Groups
AA-703	20.931	D	d
Eagle-2	38.06	C	c
FB-Shaheen	51.79	A	a
FH-207	46.248	B	b
FH-329	38.263	C	c
Ghuari-1	36.138	C	c
IR-6	18.041	DE	de
KZ-191	17.38	DE	de
MNH-886	45.818	B	b
S-15	15.683	E	e
VH-291	35.363	C	c
White Gold	49.386	AB	ab
LSD	All-Pairwise	Comparisons	Test	of	Chla	by	Genotypes
Genotypes	Mean	Homogeneous	Groups
AA-703	0.5914	CD	cd
Eagle-2	0.9447	ABCD	abcd
FB-Shaheen	1.1989	A	a
FH-207	1.0841	AB	ab
FH-329	0.8044	ABCD	abcd
Ghuari-1	0.8312	ABCD	abcd
IR-6	0.57	D	d
KZ-191	0.5776	D	d
MNH-886	1.1494	AB	ab
S-15	0.5728	D	d
VH-291	0.7359	BCD	bcd
White Gold	1.0385	ABC	abc
LSD	All-Pairwise	Comparisons	Test	of	Chlb	by	Genotypes
Genotypes	Mean	Homogeneous	Groups
AA-703	0.2355	CDEF	cdef
Eagle-2	0.2202	DEFG	defg
FB-Shaheen	0.4022	AB	ab
FH-207	0.3239	BC	bc
FH-329	0.249	CDE	cde
Ghuari-1	0.2791	CD	cd
IR-6	0.1542	FG	fg
KZ-191	0.1442	G	g
MNH-886	0.38	AB	ab
S-15	0.1682	EFG	efg
VH-291	0.2058	DEFG	defg
White Gold	0.4426	A	a
LSD	All-Pairwise	Comparisons	Test	of	FF	by	Genotypes
Genotypes	Mean	Homogeneous	Groups
AA-703	1.7333	D	d
Eagle-2	3.6067	BC	bc
FB-Shaheen	4.2995	A	a
FH-207	3.7354	ABC	abc
FH-329	4.0022	AB	ab
Ghuari-1	3.6148	BC	bc
IR-6	1.696	D	d
KZ-191	1.8815	D	d
MNH-886	3.5106	BC	bc
S-15	1.478	D	d
VH-291	3.3102	C	c
White Gold	4.0353	AB	ab
LSD	All-Pairwise	Comparisons	Test	of	FL	by	Genotypes
Genotypes	Mean	Homogeneous	Groups
AA-703	14.378	C	c
Eagle-2	25.577	AB	ab
FB-Shaheen	27.416	A	a
FH-207	23.467	AB	ab
FH-329	22.254	B	b
Ghuari-1	23.419	AB	ab
IR-6	12.115	C	c
KZ-191	15.581	C	c
MNH-886	24.436	AB	ab
S-15	12.367	C	c
VH-291	22.412	B	b
White Gold	27.179	A	a
LSD	All-Pairwise	Comparisons	Test	of	FLV	by	Genotypes
Genotypes	Mean	Homogeneous	Groups
White Gold	388.08	A	a
FH-207	384.25	A	a
S-15	383.46	A	a
FB-Shaheen	382.48	A	a
MNH-886	372.44	AB	ab
AA-703	369.83	ABC	abc
FH-329	361.35	ABC	abc
Eagle-2	358.42	ABC	abc
KZ-191	347.08	ABC	abc
Ghuari-1	346.02	ABC	abc
VH-291	336.71	BC	bc
IR-6	329	C	c
LSD	All-Pairwise	Comparisons	Test	of	FS	by	Genotypes
Genotypes	Mean	Homogeneous	Groups
AA-703	14.172	DE	de
Eagle-2	21.298	ABC	abc
FB-Shaheen	23.619	A	a
FH-207	19.085	BC	bc
FH-329	18.039	CD	cd
Ghuari-1	20.276	ABC	abc
IR-6	12.635	E	e
KZ-191	12.241	E	e
MNH-886	20.415	ABC	abc
S-15	11.588	E	e
VH-291	18.036	CD	cd
White Gold	23.179	AB	ab
LSD	All-Pairwise	Comparisons	Test	of	GOT	by	Genotypes
Genotypes	Mean	Homogeneous	Groups
AA-703	21.018	D	d
Eagle-2	35.916	BC	bc
FB-Shaheen	41.371	A	a
FH-207	38.663	AB	ab
FH-329	32.536	C	c
Ghuari-1	36.664	BC	bc
IR-6	21.975	D	d
KZ-191	20.238	D	d
MNH-886	38.238	AB	ab
S-15	20.109	D	d
VH-291	35.753	BC	bc
White Gold	40.096	AB	ab
LSD	All-Pairwise	Comparisons	Test	of	H2O2	by	Genotypes
Genotypes	Mean	Homogeneous	Groups
AA-703	0.7003	ABCD	abcd
Eagle-2	0.5538	DEF	def
FB-Shaheen	0.4312	F	f
FH-207	0.4779	EF	ef
FH-329	0.5847	CDEF	cdef
Ghuari-1	0.5994	BCDEF	bcdef
IR-6	0.7366	ABC	abc
KZ-191	0.7742	AB	ab
MNH-886	0.4645	EF	ef
S-15	0.8679	A	a
VH-291	0.6256	BCDE	bcde
White Gold	0.4971	EF	ef
LSD	All-Pairwise	Comparisons	Test	of	MDA	by	Genotypes
Genotypes	Mean	Homogeneous	Groups
AA-703	1.5224	A	a
Eagle-2	0.6197	D	d
FB-Shaheen	0.7593	CD	cd
FH-207	0.9447	BCD	bcd
FH-329	0.9812	BC	bc
Ghuari-1	0.7326	CD	cd
IR-6	1.7048	A	a
KZ-191	1.7004	A	a
MNH-886	1.0009	BC	bc
S-15	1.6889	A	a
VH-291	1.1702	B	b
White Gold	0.991	BC	bc
LSD	All-Pairwise	Comparisons	Test	of	NBP	by	Genotypes
Genotypes	Mean	Homogeneous	Groups
AA-703	14	C	c
Eagle-2	23.333	AB	ab
FB-Shaheen	24.667	A	a
FH-207	21	AB	ab
FH-329	20	B	b
Ghuari-1	24.667	A	a
IR-6	13.667	C	c
KZ-191	12.333	C	c
MNH-886	25	A	a
S-15	13.667	C	c
VH-291	22	AB	ab
White Gold	24.333	A	a
LSD	All-Pairwise	Comparisons	Test	of	PH	by	Genotypes
Genotypes	Mean	Homogeneous	Groups
AA-703	52.926	D	d
Eagle-2	71.529	BC	bc
FB-Shaheen	82.795	A	a
FH-207	79.755	AB	ab
FH-329	65.67	C	c
Ghuari-1	69.96	C	c
IR-6	46.958	D	d
KZ-191	46.987	D	d
MNH-886	83.31	A	a
S-15	44.608	D	d
VH-291	67.082	C	c
White Gold	86.085	A	a
LSD	All-Pairwise	Comparisons	Test	of	POD	by	Genotypes
Genotypes	Mean	Homogeneous	Groups
AA-703	10.895	F	f
Eagle-2	20.768	CDE	cde
FB-Shaheen	27.106	A	a
FH-207	25.876	AB	ab
FH-329	19.814	DE	de
Ghuari-1	20.552	DE	de
IR-6	9.6949	F	f
KZ-191	9.58	F	f
MNH-886	23.796	BC	bc
S-15	8.1605	F	f
VH-291	18.93	E	e
White Gold	22.602	CD	cd
LSD	All-Pairwise	Comparisons	Test	of	Pn	by	Genotypes
Genotypes	Mean	Homogeneous	Groups
AA-703	14.218	EF	ef
Eagle-2	22.683	C	c
FB-Shaheen	26.662	A	a
FH-207	24.123	B	b
FH-329	20.96	D	d
Ghuari-1	24.598	B	b
IR-6	15.125	E	e
KZ-191	12.699	G	g
MNH-886	22.251	C	c
S-15	13.699	FG	fg
VH-291	20.463	D	d
White Gold	24.883	B	b
LSD	All-Pairwise	Comparisons	Test	of	Proline	by	Genotypes
Genotypes	Mean	Homogeneous	Groups
AA-703	0.4496	C	c
Eagle-2	0.6912	B	b
FB-Shaheen	0.7975	AB	ab
FH-207	0.7963	AB	ab
FH-329	0.8333	AB	ab
Ghuari-1	0.7346	B	b
IR-6	0.28	C	c
KZ-191	0.2846	C	c
MNH-886	0.9517	A	a
S-15	0.2861	C	c
VH-291	0.8283	AB	ab
White Gold	0.8608	AB	ab
LSD	All-Pairwise	Comparisons	Test	of	RWC	by	Genotypes
Genotypes	Mean	Homogeneous	Groups
AA-703	56.416	DE	de
Eagle-2	70.941	AB	ab
FB-Shaheen	77.915	A	a
FH-207	71.997	AB	ab
FH-329	65.172	BCD	bcd
Ghuari-1	70.349	AB	ab
IR-6	57.298	CDE	cde
KZ-191	50.881	E	e
MNH-886	73.288	AB	ab
S-15	47.716	E	e
VH-291	67.969	ABC	abc
White Gold	77.327	A	a
LSD	All-Pairwise	Comparisons	Test	of	SCY	by	Genotypes
Genotypes	Mean	Homogeneous	Groups
AA-703	16.584	B	b
Eagle-2	25.415	A	a
FB-Shaheen	26.707	A	a
FH-207	22.845	A	a
FH-329	23.683	A	a
Ghuari-1	25.64	A	a
IR-6	12.46	B	b
KZ-191	16.219	B	b
MNH-886	23.478	A	a
S-15	13.492	B	b
VH-291	22.376	A	a
White Gold	25.54	A	a
LSD	All-Pairwise	Comparisons	Test	of	SOD	by	Genotypes
Genotypes	Mean	Homogeneous	Groups
AA-703	4.8733	E	e
Eagle-2	11.522	BCD	bcd
FB-Shaheen	13.743	A	a
FH-207	12.402	ABC	abc
FH-329	11.074	CD	cd
Ghuari-1	11.254	CD	cd
IR-6	5.6313	E	e
KZ-191	5.4825	E	e
MNH-886	13.086	AB	ab
S-15	5.7096	E	e
VH-291	10.681	D	d
White Gold	13.36	A	a
LSD	All-Pairwise	Comparisons	Test	of	SC	by	Genotypes
Genotypes	Mean	Homogeneous	Groups
AA-703	1.2567	A	a
Eagle-2	0.9553	A	a
FB-Shaheen	1.0013	A	a
FH-207	0.876	A	a
FH-329	0.8607	A	a
Ghuari-1	0.924	A	a
IR-6	1.2153	A	a
KZ-191	1.1253	A	a
MNH-886	0.8967	A	a
S-15	1.108	A	a
VH-291	1.0967	A	a
White Gold	1.0127	A	a
LSD	All-Pairwise	Comparisons	Test	of	TPC	by	Genotypes
Genotypes	Mean	Homogeneous	Groups
AA-703	3.5819	DE	de
Eagle-2	6.106	A	a
FB-Shaheen	6.1512	A	a
FH-207	5.1405	BC	bc
FH-329	4.3957	CD	cd
Ghuari-1	5.0849	BC	bc
IR-6	3.2194	E	e
KZ-191	3.0875	E	e
MNH-886	5.6397	AB	ab
S-15	3.4241	E	e
VH-291	4.7107	C	c
White Gold	6.2986	A	a
LSD	All-Pairwise	Comparisons	Test	of	TR	by	Genotypes
Genotypes	Mean	Homogeneous	Groups
AA-703	21.64	AB	ab
Eagle-2	20.177	AB	ab
FB-Shaheen	20.407	AB	ab
FH-207	20.19	AB	ab
FH-329	17.1	B	b
Ghuari-1	19.23	AB	ab
IR-6	18.34	AB	ab
KZ-191	23.147	AB	ab
MNH-886	19.653	AB	ab
S-15	23.947	A	a
VH-291	17.837	AB	ab
White Gold	19.023	AB	ab
LSD	All-Pairwise	Comparisons	Test	of	TSP	by	Genotypes
Genotypes	Mean	Homogeneous	Groups
AA-703	433.6	E	e
Eagle-2	563.07	D	d
FB-Shaheen	701.53	A	a
FH-207	666.13	B	b
FH-329	571.13	D	d
Ghuari-1	578.33	D	d
IR-6	426.8	E	e
KZ-191	372.4	F	f
MNH-886	626.2	C	c
S-15	342.8	G	g
VH-291	562.53	D	d
White Gold	579.73	D	d

## Sheet: H+D
All pairwise comparison under drought+heat
LSD	All-Pairwise	Comparisons	Test	of	ASA	by	Genotypes
Genotypes	Mean	Homogeneous	Groups
AA-703	126.09	DEF	def
Eagle-2	141.71	C	c
FB-Shaheen	192.64	A	a
FH-207	166.18	B	b
FH-329	138.09	CD	cd
Ghuari-1	136.2	CD	cd
IR-6	121.95	EF	ef
KZ-191	120.15	F	f
MNH-886	168.18	B	b
S-15	119.72	F	f
VH-291	134.12	CDE	cde
White Gold	164.05	B	b
LSD	All-Pairwise	Comparisons	Test	of	BW	by	Genotypes
Genotypes	Mean	Homogeneous	Groups
AA-703	0.7764	C	c
Eagle-2	1.6899	B	b
FB-Shaheen	2.1729	A	a
FH-207	2.1199	A	a
FH-329	1.5837	B	b
Ghuari-1	1.5301	B	b
IR-6	0.6566	C	c
KZ-191	0.5108	C	c
MNH-886	2.1437	A	a
S-15	0.491	C	c
VH-291	1.4227	B	b
White Gold	2.0952	A	a
LSD	All-Pairwise	Comparisons	Test	of	CAR	by	Genotypes
Genotypes	Mean	Homogeneous	Groups
AA-703	0.1667	EF	ef
Eagle-2	0.4635	BCD	bcd
FB-Shaheen	0.8052	A	a
FH-207	0.6951	AB	ab
FH-329	0.4154	CDE	cde
Ghuari-1	0.4251	CD	cd
IR-6	0.1461	F	f
KZ-191	0.1259	F	f
MNH-886	0.7434	A	a
S-15	0.0869	F	f
VH-291	0.4047	DE	de
White Gold	0.6647	ABC	abc
LSD	All-Pairwise	Comparisons	Test	of	CAT	by	Genotypes
Genotypes	Mean	Homogeneous	Groups
AA-703	21.113	E	e
Eagle-2	43.315	C	c
FB-Shaheen	55.385	A	a
FH-207	53.123	AB	ab
FH-329	41.311	CD	cd
Ghuari-1	40.062	CD	cd
IR-6	20.814	E	e
KZ-191	19.725	E	e
MNH-886	54.464	AB	ab
S-15	18.851	E	e
VH-291	38.382	D	d
White Gold	50.538	B	b
LSD	All-Pairwise	Comparisons	Test	of	Chla	by	Genotypes
Genotypes	Mean	Homogeneous	Groups
AA-703	0.3115	EFG	efg
Eagle-2	0.5499	CD	cd
FB-Shaheen	0.9976	A	a
FH-207	0.8609	AB	ab
FH-329	0.5213	DE	de
Ghuari-1	0.504	DEF	def
IR-6	0.2912	EFG	efg
KZ-191	0.28	FG	fg
MNH-886	0.9747	AB	ab
S-15	0.2694	G	g
VH-291	0.4836	DEFG	defg
White Gold	0.7598	BC	bc
LSD	All-Pairwise	Comparisons	Test	of	Chlb	by	Genotypes
Genotypes	Mean	Homogeneous	Groups
AA-703	0.1039	DEF	def
Eagle-2	0.2037	BC	bc
FB-Shaheen	0.3352	A	a
FH-207	0.3035	A	a
FH-329	0.1924	BC	bc
Ghuari-1	0.1829	BCD	bcd
IR-6	0.0884	EF	ef
KZ-191	0.0771	F	f
MNH-886	0.3238	A	a
S-15	0.0682	F	f
VH-291	0.1741	CDE	cde
White Gold	0.2694	AB	ab
LSD	All-Pairwise	Comparisons	Test	of	FF	by	Genotypes
Genotypes	Mean	Homogeneous	Groups
AA-703	1.1416	C	c
Eagle-2	2.54	B	b
FB-Shaheen	3.1867	A	a
FH-207	3.13	A	a
FH-329	2.428	B	b
Ghuari-1	2.3996	B	b
IR-6	0.8937	CD	cd
KZ-191	0.7889	CD	cd
MNH-886	3.1646	A	a
S-15	0.7229	D	d
VH-291	2.3397	B	b
White Gold	3.0875	A	a
LSD	All-Pairwise	Comparisons	Test	of	FL	by	Genotypes
Genotypes	Mean	Homogeneous	Groups
AA-703	7.5406	D	d
Eagle-2	13.723	B	b
FB-Shaheen	20.086	A	a
FH-207	18.077	A	a
FH-329	12.631	BC	bc
Ghuari-1	11.012	BC	bc
IR-6	6.1363	D	d
KZ-191	5.9455	D	d
MNH-886	19.218	A	a
S-15	4.8303	D	d
VH-291	10.886	C	c
White Gold	17.364	A	a
LSD	All-Pairwise	Comparisons	Test	of	FLV	by	Genotypes
Genotypes	Mean	Homogeneous	Groups
AA-703	372.9	ABCD	abcd
Eagle-2	334	BCD	bcd
FB-Shaheen	411.92	A	a
FH-207	393.19	AB	ab
FH-329	330.28	BCD	bcd
Ghuari-1	323.62	CD	cd
IR-6	331.7	BCD	bcd
KZ-191	350.17	ABCD	abcd
MNH-886	409.55	A	a
S-15	385.96	ABC	abc
VH-291	320.03	D	d
White Gold	387.88	AB	ab
LSD	All-Pairwise	Comparisons	Test	of	FS	by	Genotypes
Genotypes	Mean	Homogeneous	Groups
AA-703	7.9091	DE	de
Eagle-2	13.733	B	b
FB-Shaheen	19.094	A	a
FH-207	17.001	A	a
FH-329	12.761	BC	bc
Ghuari-1	11.461	BC	bc
IR-6	6.8956	E	e
KZ-191	5.5723	E	e
MNH-886	18.025	A	a
S-15	5.3017	E	e
VH-291	10.685	CD	cd
White Gold	16.865	A	a
LSD	All-Pairwise	Comparisons	Test	of	GOT	by	Genotypes
Genotypes	Mean	Homogeneous	Groups
AA-703	12.408	D	d
Eagle-2	21.7	C	c
FB-Shaheen	32.437	A	a
FH-207	29.087	B	b
FH-329	20.801	C	c
Ghuari-1	19.661	C	c
IR-6	11.925	D	d
KZ-191	10.534	D	d
MNH-886	30.895	AB	ab
S-15	9.8682	D	d
VH-291	19.004	C	c
White Gold	28.272	B	b
LSD	All-Pairwise	Comparisons	Test	of	H2O2	by	Genotypes
Genotypes	Mean	Homogeneous	Groups
AA-703	1.0497	A	a
Eagle-2	0.6882	BC	bc
FB-Shaheen	0.5289	C	c
FH-207	0.5737	BC	bc
FH-329	0.7131	BC	bc
Ghuari-1	0.729	B	b
IR-6	1.0699	A	a
KZ-191	1.0992	A	a
MNH-886	0.5522	BC	bc
S-15	1.1255	A	a
VH-291	0.7397	B	b
White Gold	0.6029	BC	bc
LSD	All-Pairwise	Comparisons	Test	of	MDA	by	Genotypes
Genotypes	Mean	Homogeneous	Groups
AA-703	1.5957	AB	ab
Eagle-2	1.257	BCD	bcd
FB-Shaheen	0.9339	D	d
FH-207	0.9844	CD	cd
FH-329	1.2767	BCD	bcd
Ghuari-1	1.2888	BC	bc
IR-6	1.7387	A	a
KZ-191	1.763	A	a
MNH-886	0.9747	CD	cd
S-15	1.7527	A	a
VH-291	1.3122	BC	bc
White Gold	1.106	CD	cd
LSD	All-Pairwise	Comparisons	Test	of	NBP	by	Genotypes
Genotypes	Mean	Homogeneous	Groups
AA-703	7	EFG	efg
Eagle-2	12	BCD	bcd
FB-Shaheen	17.667	A	a
FH-207	15.667	AB	ab
FH-329	11.333	CD	cd
Ghuari-1	10.667	CDE	cde
IR-6	6.6667	FG	fg
KZ-191	5.6667	G	g
MNH-886	15.333	AB	ab
S-15	5.3333	G	g
VH-291	10	DEF	def
White Gold	14.333	ABC	abc
LSD	All-Pairwise	Comparisons	Test	of	PH	by	Genotypes
Genotypes	Mean	Homogeneous	Groups
AA-703	40.148	D	d
Eagle-2	58.153	BC	bc
FB-Shaheen	69.487	A	a
FH-207	66.169	AB	ab
FH-329	57.823	BC	bc
Ghuari-1	54.983	C	c
IR-6	39.221	D	d
KZ-191	38.841	D	d
MNH-886	67.469	A	a
S-15	37.785	D	d
VH-291	52.059	C	c
White Gold	65.588	AB	ab
LSD	All-Pairwise	Comparisons	Test	of	POD	by	Genotypes
Genotypes	Mean	Homogeneous	Groups
AA-703	11.707	E	e
Eagle-2	22.789	D	d
FB-Shaheen	32.307	A	a
FH-207	28.53	BC	bc
FH-329	22.582	D	d
Ghuari-1	21.338	D	d
IR-6	11.439	E	e
KZ-191	10.234	E	e
MNH-886	30.496	AB	ab
S-15	10.106	E	e
VH-291	21.029	D	d
White Gold	26.623	C	c
LSD	All-Pairwise	Comparisons	Test	of	Pn	by	Genotypes
Genotypes	Mean	Homogeneous	Groups
AA-703	8.9019	E	e
Eagle-2	16.806	CD	cd
FB-Shaheen	23.03	A	a
FH-207	20.205	AB	ab
FH-329	15.065	D	d
Ghuari-1	14.743	D	d
IR-6	7.6161	EF	ef
KZ-191	6.9793	EF	ef
MNH-886	21.111	AB	ab
S-15	5.646	F	f
VH-291	13.849	D	d
White Gold	18.611	BC	bc
LSD	All-Pairwise	Comparisons	Test	of	Proline	by	Genotypes
Genotypes	Mean	Homogeneous	Groups
AA-703	0.488	B	b
Eagle-2	1.1433	A	a
FB-Shaheen	1.4267	A	a
FH-207	1.2662	A	a
FH-329	1.1275	A	a
Ghuari-1	1.1183	A	a
IR-6	0.4236	B	b
KZ-191	0.34	B	b
MNH-886	1.2967	A	a
S-15	0.3133	B	b
VH-291	1.11	A	a
White Gold	1.2633	A	a
LSD	All-Pairwise	Comparisons	Test	of	RWC	by	Genotypes
Genotypes	Mean	Homogeneous	Groups
AA-703	36.2	E	e
Eagle-2	51.201	C	c
FB-Shaheen	67.139	A	a
FH-207	63.276	AB	ab
FH-329	49.293	CD	cd
Ghuari-1	47.319	CD	cd
IR-6	35.919	E	e
KZ-191	33.492	E	e
MNH-886	65.823	AB	ab
S-15	33.508	E	e
VH-291	45.473	D	d
White Gold	62.014	B	b
LSD	All-Pairwise	Comparisons	Test	of	SCY	by	Genotypes
Genotypes	Mean	Homogeneous	Groups
AA-703	7.0791	DEF	def
Eagle-2	12.343	BC	bc
FB-Shaheen	17.542	A	a
FH-207	15.434	AB	ab
FH-329	11.304	C	c
Ghuari-1	10.282	CD	cd
IR-6	6.7523	EF	ef
KZ-191	5.871	F	f
MNH-886	16.176	A	a
S-15	5.2745	F	f
VH-291	9.715	CDE	cde
White Gold	15.103	AB	ab
LSD	All-Pairwise	Comparisons	Test	of	SOD	by	Genotypes
Genotypes	Mean	Homogeneous	Groups
AA-703	6.2543	C	c
Eagle-2	12.511	B	b
FB-Shaheen	16.417	A	a
FH-207	15.057	A	a
FH-329	11.694	B	b
Ghuari-1	11.42	B	b
IR-6	6.1559	C	c
KZ-191	6.0414	C	c
MNH-886	15.639	A	a
S-15	5.999	C	c
VH-291	10.968	B	b
White Gold	14.779	A	a
LSD	All-Pairwise	Comparisons	Test	of	SC	by	Genotypes
Genotypes	Mean	Homogeneous	Groups
AA-703	0.3067	D	d
Eagle-2	0.6147	B	b
FB-Shaheen	0.7527	A	a
FH-207	0.7233	A	a
FH-329	0.5393	BC	bc
Ghuari-1	0.5267	BC	bc
IR-6	0.288	D	d
KZ-191	0.2787	D	d
MNH-886	0.74	A	a
S-15	0.2493	D	d
VH-291	0.5067	C	c
White Gold	0.7133	A	a
LSD	All-Pairwise	Comparisons	Test	of	TPC	by	Genotypes
Genotypes	Mean	Homogeneous	Groups
AA-703	3.1833	E	e
Eagle-2	6.8437	BC	bc
FB-Shaheen	8.177	A	a
FH-207	7.202	B	b
FH-329	6.2115	CD	cd
Ghuari-1	5.7075	D	d
IR-6	3.0856	E	e
KZ-191	2.963	E	e
MNH-886	7.5666	AB	ab
S-15	2.9353	E	e
VH-291	5.4588	D	d
White Gold	7.0774	B	b
LSD	All-Pairwise	Comparisons	Test	of	TR	by	Genotypes
Genotypes	Mean	Homogeneous	Groups
AA-703	6.2133	E	e
Eagle-2	13.177	BCD	bcd
FB-Shaheen	17.037	A	a
FH-207	15.797	AB	ab
FH-329	12.91	CD	cd
Ghuari-1	11.2	D	d
IR-6	5.9667	E	e
KZ-191	5.0167	E	e
MNH-886	16.643	A	a
S-15	4.51	E	e
VH-291	10.513	D	d
White Gold	14.88	ABC	abc
LSD	All-Pairwise	Comparisons	Test	of	TSP	by	Genotypes
Genotypes	Mean	Homogeneous	Groups
AA-703	345.4	E	e
Eagle-2	502.8	D	d
FB-Shaheen	673.73	A	a
FH-207	578.2	BC	bc
FH-329	499.87	D	d
Ghuari-1	496.13	D	d
IR-6	335.87	E	e
KZ-191	332.2	E	e
MNH-886	601.8	B	b
S-15	329.33	E	e
VH-291	494.71	D	d
White Gold	564.2	C	c
